# Supplementary material for: Planimetric and Volumetric Brainstem MRI Markers in Progressive Supranuclear Palsy, Multiple System Atrophy, and Corticobasal Syndrome. A Systematic Review and Meta-Analysis
Source: Neurol Int. 2023 Dec 19;16(1):1–19. doi: 10.3390/neurolint16010001 (PMC10892270; doi:10.3390/neurolint16010001)
Supplement: Supplementary file 1 [file neurolint-16-00001-s001.zip]

Archive with 1 entries (1 files):
- neurolint-2742391-supplementary.pdf
